# Supplementary material for: Biological In Vitro Evaluation of PIL Graft Conjugates: Cytotoxicity Characteristics
Source: Int J Mol Sci. 2021 Jul 20;22(14):7741. doi: 10.3390/ijms22147741 (PMC8306113; doi:10.3390/ijms22147741)
Supplement: Supplementary file 1 [file ijms-22-07741-s001.zip]

Archive with 1 entries (1 files):
- ijms-1313664-supplementary.pdf
